# Supplementary material for: Mechanosensitivity is an essential component of phototransduction in vertebrate rods
Source: PLoS Biol. 2020 Jul 15;18(7):e3000750. doi: 10.1371/journal.pbio.3000750 (PMC7384764; doi:10.1371/journal.pbio.3000750)
Supplement: S1 Data — (CSV) [file pbio.3000750.s010.csv]

IS	OS
0,230	0,082
0,072	0,150
0,065	0,048
0,230	0,030
0,120	0,050
0,065	0,100
0,130	0,060
0,280	0,030
