# Supplementary material for: Mechanosensitivity is an essential component of phototransduction in vertebrate rods
Source: PLoS Biol. 2020 Jul 15;18(7):e3000750. doi: 10.1371/journal.pbio.3000750 (PMC7384764; doi:10.1371/journal.pbio.3000750)
Supplement: S3 Data — (XLSX) [file pbio.3000750.s012.xlsx]

## Sheet: Foglio1
x (µm)	Int line 1	Int line 1 shifted	Int line 2
0.0000000e+00	2.47059e+06	2.23529e+06	2.39216e+06
110000	2.47059e+06	2.23529e+06	2.39216e+06
220000	2.47059e+06	2.19608e+06	2.39216e+06
330000	2.47059e+06	2.19608e+06	2.39216e+06
440000	2.47059e+06	2.19608e+06	2.39216e+06
550000	2.47059e+06	2.19608e+06	2.39216e+06
660000	2.5098e+06	2.15686e+06	2.35294e+06
770000	2.5098e+06	2.15686e+06	2.31373e+06
880000	2.47059e+06	2.11765e+06	2.31373e+06
990000	2.47059e+06	2.11765e+06	2.27451e+06
1100000	2.47059e+06	2.15686e+06	2.23529e+06
1210000	2.43137e+06	2.11765e+06	2.19608e+06
1320000	2.43137e+06	2.11765e+06	2.19608e+06
1430000	2.43137e+06	2.11765e+06	2.19608e+06
1540000	2.39216e+06	2.07843e+06	2.11765e+06
1650000	2.39216e+06	2.07843e+06	2.11765e+06
1760000	2.35294e+06	2.07843e+06	2.07843e+06
1870000	2.35294e+06	2.03922e+06	2.03922e+06
1980000	2.31373e+06	2000000	2.03922e+06
2090000	2.31373e+06	2000000	2000000
2200000	2.31373e+06	1.96078e+06	1.96078e+06
2310000	2.31373e+06	1.92157e+06	1.96078e+06
2420000	2.31373e+06	1.84314e+06	1.88235e+06
2530000	2.31373e+06	1.80392e+06	1.88235e+06
2640000	2.27451e+06	1.76471e+06	1.84314e+06
2750000	2.27451e+06	1.76471e+06	1.80392e+06
2860000	2.27451e+06	1.68627e+06	1.76471e+06
2970000	2.23529e+06	1.64706e+06	1.72549e+06
3080000	2.23529e+06	1.64706e+06	1.64706e+06
3190000	2.23529e+06	1.56863e+06	1.64706e+06
3300000	2.19608e+06	1.52941e+06	1.56863e+06
3410000	2.19608e+06	1.4902e+06	1.52941e+06
3520000	2.19608e+06	1.45098e+06	1.4902e+06
3630000	2.19608e+06	1.45098e+06	1.45098e+06
3740000	2.15686e+06	1372549	1372549
3850000	2.15686e+06	1372549	1.33333e+06
3960000	2.11765e+06	1.33333e+06	1.29412e+06
4070000	2.11765e+06	1.29412e+06	1254902
4180000	2.15686e+06	1254902	1.21569e+06
4290000	2.11765e+06	1.21569e+06	1.17647e+06
4400000	2.11765e+06	1.17647e+06	1.13725e+06
4510000	2.11765e+06	1.17647e+06	1.09804e+06
4620000	2.07843e+06	1.09804e+06	1.01961e+06
4730000	2.07843e+06	1.09804e+06	980392
4840000	2.07843e+06	1.05882e+06	941176
4950000	2.03922e+06	1.01961e+06	941176
5060000	2000000	1.01961e+06	862745
5170000	2000000	980392	862745
5280000	1.96078e+06	941176	862745
5390000	1.92157e+06	941176	823529
5500000	1.84314e+06	901961	784314
5610000	1.80392e+06	862745	745098
5720000	1.76471e+06	823529	745098
5830000	1.76471e+06	784314	705882
5940000	1.68627e+06	784314	666667
6050000	1.64706e+06	745098	627451
6160000	1.64706e+06	745098	627451
6270000	1.56863e+06	745098	588235
6380000	1.52941e+06	745098	549020
6490000	1.4902e+06	784314	549020
6600000	1.45098e+06	784314	509804
6710000	1.45098e+06	784314	509804
6820000	1372549	823529	470588
6930000	1372549	823529	470588
7040000	1.33333e+06	823529	470588
7150000	1.29412e+06	823529	470588
7260000	1254902	901961	509804
7370000	1.21569e+06	901961	588235
7480000	1.17647e+06	901961	627451
7590000	1.17647e+06	901961	666667
7700000	1.09804e+06	941176	705882
7810000	1.09804e+06	941176	745098
7920000	1.05882e+06	941176	823529
8030000	1.01961e+06	980392	862745
8140000	1.01961e+06	980392	901961
8250000	980392	980392	941176
8360000	941176	1.01961e+06	1.01961e+06
8470000	941176	1.05882e+06	1.05882e+06
8580000	901961	1.13725e+06	1.09804e+06
8690000	862745	1.21569e+06	1.17647e+06
8800000	823529	1254902	1254902
8910000	784314	1.29412e+06	1.29412e+06
9020000	784314	1.41176e+06	1.33333e+06
9130000	745098	1.45098e+06	1372549
9240000	745098	1.52941e+06	1.45098e+06
9350000	745098	1.60784e+06	1.4902e+06
9460000	745098	1.64706e+06	1.60784e+06
9570000	784314	1.68627e+06	1.68627e+06
9680000	784314	1.76471e+06	1.80392e+06
9790000	784314	1.84314e+06	1.88235e+06
9900000	823529	1.88235e+06	1.92157e+06
10010000	823529	1.96078e+06	2000000
10120000	823529	2.03922e+06	2.11765e+06
10230000	823529	2.11765e+06	2.15686e+06
10340000	901961	2.15686e+06	2.27451e+06
10450000	901961	2.19608e+06	2.31373e+06
10560000	901961	2.31373e+06	2.43137e+06
10670000	901961	2.35294e+06	2.5098e+06
10780000	941176	2.47059e+06	2.58824e+06
10890000	941176	2.54902e+06	2.66667e+06
11000000	941176	2.66667e+06	2.78431e+06
11110000	980392	2745098	2.86275e+06
11220000	980392	2.78431e+06	2.90196e+06
11330000	980392	2.90196e+06	3.01961e+06
11440000	1.01961e+06	2.98039e+06	3.13725e+06
11550000	1.05882e+06	3.05882e+06	3.29412e+06
11660000	1.13725e+06	3.17647e+06	3.45098e+06
11770000	1.21569e+06	3254902	3.60784e+06
11880000	1254902	3.33333e+06	3.84314e+06
11990000	1.29412e+06	3.41176e+06	3.96078e+06
12100000	1.41176e+06	3.4902e+06	4.11765e+06
12210000	1.45098e+06	3.56863e+06	4.27451e+06
12320000	1.52941e+06	3.68627e+06	4.47059e+06
12430000	1.60784e+06	3.76471e+06	4.66667e+06
12540000	1.64706e+06	3.84314e+06	4.78431e+06
12650000	1.68627e+06	3.92157e+06	4.94118e+06
12760000	1.76471e+06	4.03922e+06	5.13725e+06
12870000	1.84314e+06	4.11765e+06	5.29412e+06
12980000	1.88235e+06	4.23529e+06	5.52941e+06
13090000	1.96078e+06	4.35294e+06	5.64706e+06
13200000	2.03922e+06	4.47059e+06	5.80392e+06
13310000	2.11765e+06	4.54902e+06	5.96078e+06
13420000	2.15686e+06	4.70588e+06	6.15686e+06
13530000	2.19608e+06	4.78431e+06	6.31373e+06
13640000	2.31373e+06	4.90196e+06	6.47059e+06
13750000	2.35294e+06	5.01961e+06	6.58824e+06
13860000	2.47059e+06	5.13725e+06	6745098
13970000	2.54902e+06	5254902	6.86275e+06
14080000	2.66667e+06	5372549	7.01961e+06
14190000	2745098	5.45098e+06	7.13725e+06
14300000	2.78431e+06	5.56863e+06	7.29412e+06
14410000	2.90196e+06	5.64706e+06	7.41176e+06
14520000	2.98039e+06	5.80392e+06	7.56863e+06
14630000	3.05882e+06	5.92157e+06	7.68627e+06
14740000	3.17647e+06	6000000	7.84314e+06
14850000	3254902	6.07843e+06	7.96078e+06
14960000	3.33333e+06	6.19608e+06	8.07843e+06
15070000	3.41176e+06	6.27451e+06	8.23529e+06
15180000	3.4902e+06	6.27451e+06	8.35294e+06
15290000	3.56863e+06	6.27451e+06	8.5098e+06
15400000	3.68627e+06	6.31373e+06	8.66667e+06
15510000	3.76471e+06	6.35294e+06	8745098
15620000	3.84314e+06	6.39216e+06	8.94118e+06
15730000	3.92157e+06	6.43137e+06	9.01961e+06
15840000	4.03922e+06	6.47059e+06	9.13725e+06
15950000	4.11765e+06	6.47059e+06	9.21569e+06
16060000	4.23529e+06	6.5098e+06	9.21569e+06
16170000	4.35294e+06	6.5098e+06	9.21569e+06
16280000	4.47059e+06	6.54902e+06	9254902
16390000	4.54902e+06	6.58824e+06	9254902
16500000	4.70588e+06	6627451	9.29412e+06
16610000	4.78431e+06	6.66667e+06	9.29412e+06
16720000	4.90196e+06	6.70588e+06	9.33333e+06
16830000	5.01961e+06	6.70588e+06	9.33333e+06
16940000	5.13725e+06	6.70588e+06	9372549
17050000	5254902	6745098	9372549
17160000	5372549	6745098	9.41176e+06
17270000	5.45098e+06	6.70588e+06	9.41176e+06
17380000	5.56863e+06	6.66667e+06	9.4902e+06
17490000	5.64706e+06	6.58824e+06	9.45098e+06
17600000	5.80392e+06	6.5098e+06	9.45098e+06
17710000	5.92157e+06	6.43137e+06	9.4902e+06
17820000	6000000	6.39216e+06	9.56863e+06
17930000	6.07843e+06	6.31373e+06	9.56863e+06
18040000	6.19608e+06	6.23529e+06	9.52941e+06
18150000	6.27451e+06	6.15686e+06	9.4902e+06
18260000	6.27451e+06	6.11765e+06	9.41176e+06
18370000	6.27451e+06	6.07843e+06	9.33333e+06
18480000	6.31373e+06	6000000	9254902
18590000	6.35294e+06	5.92157e+06	9.13725e+06
18700000	6.39216e+06	5.84314e+06	9.05882e+06
18810000	6.43137e+06	5.76471e+06	8.98039e+06
18920000	6.47059e+06	5.68627e+06	8.86275e+06
19030000	6.47059e+06	5.64706e+06	8.78431e+06
19140000	6.5098e+06	5.56863e+06	8.70588e+06
19250000	6.5098e+06	5.52941e+06	8627451
19360000	6.54902e+06	5.45098e+06	8.5098e+06
19470000	6.58824e+06	5372549	8.43137e+06
19580000	6627451	5.29412e+06	8.35294e+06
19690000	6.66667e+06	5.21569e+06	8.27451e+06
19800000	6.70588e+06	5.09804e+06	8.15686e+06
19910000	6.70588e+06	5.01961e+06	8.07843e+06
20020000	6.70588e+06	4.98039e+06	8000000
20130000	6745098	4.90196e+06	7.92157e+06
20240000	6745098	4.82353e+06	7.84314e+06
20350000	6.70588e+06	4.78431e+06	7.76471e+06
20460000	6.66667e+06	4.70588e+06	7.68627e+06
20570000	6.58824e+06	4627451	7.60784e+06
20680000	6.5098e+06	4.5098e+06	7.4902e+06
20790000	6.43137e+06	4.43137e+06	7.41176e+06
20900000	6.39216e+06	4.39216e+06	7372549
21010000	6.31373e+06	4.31373e+06	7.29412e+06
21120000	6.23529e+06	4.23529e+06	7.17647e+06
21230000	6.15686e+06	4.19608e+06	7.09804e+06
21340000	6.11765e+06	4.11765e+06	7.01961e+06
21450000	6.07843e+06	4.07843e+06	6.94118e+06
21560000	6000000	3.96078e+06	6.82353e+06
21670000	5.92157e+06	3.92157e+06	6.78431e+06
21780000	5.84314e+06	3.92157e+06	6.66667e+06
21890000	5.76471e+06	3.92157e+06	6627451
22000000	5.68627e+06	3.88235e+06	6.5098e+06
22110000	5.64706e+06	3.88235e+06	6.43137e+06
22220000	5.56863e+06	3.84314e+06	6.39216e+06
22330000	5.52941e+06	3.84314e+06	6.31373e+06
22440000	5.45098e+06	3.84314e+06	6.19608e+06
22550000	5372549	3.80392e+06	6.11765e+06
22660000	5.29412e+06	3.76471e+06	6.07843e+06
22770000	5.21569e+06	3.76471e+06	6.03922e+06
22880000	5.09804e+06	3.72549e+06	6000000
22990000	5.01961e+06	3.72549e+06	5.96078e+06
23100000	4.98039e+06	3.68627e+06	5.88235e+06
23210000	4.90196e+06	3.68627e+06	5.84314e+06
23320000	4.82353e+06	3.68627e+06	5.76471e+06
23430000	4.78431e+06	3.64706e+06	5.76471e+06
23540000	4.70588e+06	3.64706e+06	5.68627e+06
23650000	4627451	3.60784e+06	5.60784e+06
23760000	4.5098e+06	3.60784e+06	5.52941e+06
23870000	4.43137e+06	3.60784e+06	5.4902e+06
23980000	4.39216e+06	3.60784e+06	5.4902e+06
