# Supplementary material for: Mechanosensitivity is an essential component of phototransduction in vertebrate rods
Source: PLoS Biol. 2020 Jul 15;18(7):e3000750. doi: 10.1371/journal.pbio.3000750 (PMC7384764; doi:10.1371/journal.pbio.3000750)
Supplement: S4 Data — (XLSX) [file pbio.3000750.s013.xlsx]

## Sheet: Panel H
CTRL (s)		GSMTX (s)
5 R*/Rod	10 R*/Rod	5 R*/Rod	10 R*/Rod
0.8	0.7	1.5	0.7
0.8	0.5	0.8	0.7
0.5	0.5	1.1	0.7
0.7	1	0.5	0.7
0.4	0.7	0.7	0.7
0.7	0.5	0.8	0.9
2.4	0.9	1.1	1
	1.2		0.9
	1.4		0.9
	1		1.2

## Sheet: Panel I
CTRL (s)							GSMTX (s)
25 R*/Rod	50 R*/Rod	100 R*/Rod	250 R*/Rod	500 R*/Rod	1000 R*/Rod	2500 R*/Rod	25 R*/Rod	50 R*/Rod	100 R*/Rod	250 R*/Rod	500 R*/Rod	1000 R*/Rod	2500 R*/Rod
0.6	0.7	1	1.7	2.3	2.9	4.2	0.7	0.7	1	1.5	2	2.5	3.3
0.5	0.6	0.9	1.5	1.7	2.4	3.2	0.7	0.8	1	1.5	1.8	2.3	3.3
0.7	1	1.5	2.7	3.7	5.2	7.1	0.9	1.1	1.6	2.9	3.1	4.4	5.5
0.8	1.2	1.5	2	3.2	4.3	5.5	0.8	0.8	1.2	1.8	2.2	3	4.6
0.6	0.9	1.1	1.8	2.2	3.4	4.6	0.6	1	0.7	1.1	1.7	2.1	2.6
0.9	0.7	1	1.4	1.8	2.6	3.7	0.7	0.7	0.8	1.3	1.7	2	2.3
1	1.1	1.8	2.1	2.6		4.8	0.8	1.2	1.3	1.8	1.8		3.3
1.1	1.7	2.3	3.3	4		6.4	0.9	1.5	2.5	3	4.3		4.9
1.1	1.5	1.9	2.4	2.7		5.5	0.9	1.2	1.5	1.9	1.9		3.7
1.1	1.5	1.6	2.2	2.9		5.3	0.8	1.1	1.4	1.7	2		3.8

## Sheet: Panel C and E
CTRL	GSMTX	CTRL	Ringer
2500 R*/Rod	2500 R*/Rod	2500 R*/Rod	2500 R*/Rod
6.2	4.7	5	6.6
6.6	4.4	5.4	6.9
6.8	4.7	5.7	6.5
5.8	5	9	7.4
5.9	5.2	8.3	7.4
5.3	3.8	8.9	6.6
4.8	3.3	7.2	7.7
2.2	2.1	5.1	4.5
2.6	2.1	6.8	5.1
2	2.2	5.9	4.9
2.1	1.8	5.6	4.9
2.2	2	4.6	4.7
2.3	1.5	5.1	5.6
		5.8	4.6
		5.2	6
