# Supplementary material for: Mechanosensitivity is an essential component of phototransduction in vertebrate rods
Source: PLoS Biol. 2020 Jul 15;18(7):e3000750. doi: 10.1371/journal.pbio.3000750 (PMC7384764; doi:10.1371/journal.pbio.3000750)
Supplement: S5 Data — (XLSX) [file pbio.3000750.s014.xlsx]

## Sheet: Sheet1
Preps	Total/h	IS+OS	P
1	21	10	0.47619
2	17	7	0.411765
3	10	5	0.5
4	8	6	0.75
5	6	5	0.833333
6	8	5	0.625
7	7	5	0.714286
8	11	8	0.727273
9	14	7	0.5
10	12	9	0.75
