# Supplementary material for: Mechanosensitivity is an essential component of phototransduction in vertebrate rods
Source: PLoS Biol. 2020 Jul 15;18(7):e3000750. doi: 10.1371/journal.pbio.3000750 (PMC7384764; doi:10.1371/journal.pbio.3000750)
Supplement: S6 Data — (XLSX) [file pbio.3000750.s015.xlsx]

## Sheet: Sheet1
Preps	Total/h	Responsive IS+OS	P
1	3	3	1
2	3	3	1
3	3	3	1
4	4	3	0.75
5	3	3	1
6	3	3	1
7	3	3	1
8	5	4	0.8
9	3	3	1
10	3	3	1
